# Supplementary material for: Configuration analysis of crop-pollination service management: a novel insight from the theory of planned behavior
Source: PLoS One. 2025 Jul 11;20(7):e0326226. doi: 10.1371/journal.pone.0326226 (PMC12251203; doi:10.1371/journal.pone.0326226)
Supplement: S3 Data — (XLSX) [file pone.0326226.s003.xlsx]

## Sheet: Sheet1
ICSM	EI	Gender	Age	Education	Agricultural_acreage	AT	SN	PBC
43.757	505.9	0	61	6	13	7.298	9.158	13.93
48.752	1379.06	0	43	6	45	11.558	6.024	11.144
36.7248	2861.36	1	46	6	160	10.512	9.272	5.572
58.5885	4041.3	0	50	6	100	12.446	4.58	8.358
60.8883	31120.9	0	69	6	600	3.65	4.889	13.93
44.4493	1327.43	0	56	6	40	10.622	9.274	9.301
68.2439	4778.76	1	58	6	80	9.21	6.569	13.93
31.8468	1084.07	1	45	6	30	0	4.59	11.178
26.0686	5143.28	1	38	6	60	0	5.253	12.053
32.0225	1084.07	1	50	6	70	0	7.606	11.144
66.6977	371.681	0	55	6	7	15	5.361	13.93
44.5394	1209.44	1	69	6	20	8.53	8.794	13.93
24.6107	451.327	0	65	6	14	8.912	11.97	12.087
54.165	803.835	1	71	6	25	15	7.746	13.93
52.1379	604.72	0	70	6	10	7.042	8.794	12.996
55.5163	1887.91	0	57	6	60	15	6.156	13.93
61.2839	737.463	0	70	6	20	15.114	6.142	13.93
55.7495	12426.3	1	56	6	210	8.14	8.521	8.358
13.366	218.289	1	56	6	8	10.894	3.681	13.93
46.905	486.726	1	43	6	10	5.61	5.361	13.93
20.5773	51.6224	1	72	6	5	6.77	3.681	11.144
61.59	3973.45	1	60	6	64	15.73	12.867	11.144
47.3671	914.454	1	59	6	40	0	5.005	12.078
53.4754	2404.13	1	53	6	60	15.73	10.878	13.93
49.9619	1187.32	1	52	6	30	14.112	14.295	13.93
54.165	2418.88	1	65	6	40	5.61	7.35	13.93
55.5063	988.201	0	71	6	30	9.778	5.361	13.93
24.231	3348.08	1	53	6	70	0	6.743	12.087
33.3382	2345.13	0	69	6	20	7.682	14.309	13.93
56.7741	2138.64	0	71	6	50	12.81	6.917	13.93
61.1026	501.475	1	65	6	10	5.61	5.007	13.93
26.5467	182.891	0	68	6	6	11.74	9.082	13.93
51.3176	1150.44	1	60	6	20	5.61	3.018	2.786
70.0205	870.206	0	53	6	20	5.61	3.018	13.93
48.2952	3679.94	1	57	6	23	10.302	4.58	5.572
54.165	884.956	1	50	6	30	6.066	3.018	13.93
71.8661	135.693	0	57	6	3	11.4	2.237	13.93
22.7177	475.664	1	57	6	15	4.994	5.355	11.144
36.8249	800.885	0	69	6	15	7.07	12.438	12.087
55.8788	2138.64	0	74	6	20	8.53	3.018	13.93
59.5235	1042.77	1	66	6	33	12.81	5.007	13.93
73.893	876.106	1	67	6	14	13.93	3.018	13.93
72.094	3274.34	1	68	6	20	13.93	3.018	2.786
72.0474	9314.16	0	59	6	75	12.47	3.797	13.93
46.5448	1578.17	0	70	6	50	4.994	3.018	2.786
70.1477	1668.14	0	50	6	20	14.088	10.876	13.93
41.3045	3538.35	0	56	6	52	5.61	3.018	13.93
37.1333	522.861	1	61	6	17	15	8.926	12.078
39.8391	4535.4	0	53	6	43	5.61	3.797	13.93
60.7902	12610.6	0	72	6	60	12.47	4.344	13.93
44.0049	10876.1	0	71	6	53	5.61	3.018	13.93
45.0453	1165.19	0	60	6	20	5.61	3.018	13.93
71.1952	5693.22	0	54	6	60	9.94	3.018	13.93
58.29	8952.8	1	50	6	60	15.73	11.421	12.987
55.6814	2962.39	1	64	6	36.5	4.378	3.018	13.93
56.1403	2758.11	1	45	6	40	11.534	5.906	11.144
70.3308	2986.73	1	73	6	25	14.842	8.245	13.93
51.623	1529.5	1	57	6	50	6.698	7.46	12.078
47.848	2517.7	1	58	6	60	12.082	14.427	11.11
43.0891	126.844	0	54	6	4	10.67	3.018	13.93
63.4892	825.959	0	66	6	15	11.01	3.018	13.93
40.8739	302.36	0	54	6	10	15	4.576	13.93
42.1503	8399.71	0	60	6	130	10.966	14.427	12.987
54.1255	6091.45	0	73	6	60	13.93	14.295	12.078
37.4586	1936.58	1	60	6	63	10.67	11.91	12.996
41.166	302.36	0	65	6	10	4.994	3.018	13.93
40.9293	302.36	1	60	6	10	5.61	3.018	13.93
46.3344	448.378	0	58	6	10	15.73	6.134	13.93
61.8978	6504.42	0	62	6	105	9.21	3.797	13.93
51.6928	6482.3	1	35	6	100	10.67	3.018	13.93
46.003	2382.01	1	60	6	40	12.446	6.142	13.93
51.3944	5575.22	0	45	6	80	12.446	11.91	13.93
55.6814	5103.24	0	67	6	80	5.61	5.007	13.93
41.8037	10196.2	0	45	6	80	15.73	13.764	13.93
42.0369	5752.21	1	58	6	100	5.61	3.018	13.93
63.0899	3067.85	1	60	6	100	5.61	3.018	13.93
26.861	1539.82	1	76	6	50	0	2.237	13.93
71.3107	16725.7	0	50	6	240	11.01	2.237	13.93
36.5765	2705.01	0	59	6	40	12.47	10.35	13.93
25.4643	641.593	1	64	6	10	15.73	7.716	13.93
47.8245	3834.81	0	43	6	100	13.2	3.681	13.93
41.328	4321.53	0	43	6	50	11.716	11.311	13.93
37.6841	16657.1	0	60	6	300	13.038	15.09	13.93
55.2812	2895.28	0	54	6	80	10.804	11.91	13.93
61.2269	1887.91	0	60	6	60	10.054	4.576	9.292
50.4633	1563.42	0	63	6	50	10.67	3.681	13.93
47.1105	688.791	1	53	6	10	10.67	9.953	13.93
54.7525	4117.99	0	68	6	100	13.358	12.865	13.93
62.5741	12873.9	0	54	6	99	7.184	2.237	13.93
54.7726	5521.39	0	60	6	100	7.184	3.018	13.93
56.8316	1981.56	1	63	6	50	6.454	3.018	13.93
24.5763	445.428	0	70	6	10	12.288	13.528	13.93
59.2513	637.168	0	70	6	10	11.4	4.344	13.93
62.5741	1873.16	0	58	6	30	4.994	3.018	13.93
51.1473	2407.08	0	62	6	40	10.054	3.018	13.93
49.5488	3827.43	1	55	6	100	10.054	3.018	13.93
58.0971	6772.86	1	45	6	200	4.994	6.136	13.93
37.1076	2405.6	1	68	6	40	10.942	7.468	13.93
54.7726	2256.64	1	50	6	70	10.054	6.945	13.93
60.3589	5176.99	0	65	6	80	10.054	7.476	13.93
36.5765	1474.93	0	66	6	35	13.176	10.648	13.93
66.825	449.853	0	60	6	10	13.2	4.344	13.93
26.146	6895.28	1	60	6	100	10.67	12.753	13.93
51.3712	4414.45	0	68	6	90	12.584	9.589	13.93
58.332	1136.43	0	62	6	30	9.21	3.018	10.294
48.547	1463.86	0	60	6	30	4.994	3.018	13.93
50.3422	1519.17	0	63	6	40	13.2	3.681	13.93
57.8838	1519.17	0	60	6	40	13.2	2.237	13.93
57.6214	1905.6	0	60	6	50	7.8	3.018	13.93
59.8502	3752.21	0	50	6	100	14.27	15.09	13.93
16.8927	619.469	0	37	6	10	0	6.943	6.522
48.4412	2817.11	0	60	6	90	11.944	5.243	13.93
53.1742	8320.06	0	58	6	30	11.4	4.576	13.93
30.0509	1300.88	0	54	6	42	10.67	11.539	13.93
61.7185	11972.6	1	57	6	60	14.842	13.528	13.93
51.3285	13117.3	1	60	6	40	13.2	2.237	13.93
29.3299	9530.41	0	70	6	70	11.4	8.794	13.93
40.0186	7190.73	0	65	6	71	15.73	6.142	13.93
40.7758	2079.65	0	50	6	60	10.942	10.348	13.93
56.1491	840.708	0	60	6	20	4.378	6.933	13.93
34.7873	4522.86	0	50	6	60	9.438	10.484	13.93
62.7747	1681.42	1	60	6	40	4.994	6.198	13.93
45.3766	4778.76	1	68	6	100	11.214	9.821	13.93
62.4603	3601.77	0	67	6	50	5.61	5.243	2.786
50.8604	6091.45	1	48	6	90	15.73	8.123	13.93
61.7137	2699.85	0	63	6	40	7.184	4.462	13.93
45.8011	2862.09	0	40	6	60	10.054	6.032	13.93
53.4301	4601.77	1	53	6	80	11.582	11.657	13.93
47.3535	4764.01	1	52	6	110	10.67	7.7	13.93
61.8914	4631.27	1	40	6	100	4.378	3.681	13.93
53.1188	9107.67	0	56	6	130	4.994	3.018	13.93
75.421	604.72	0	70	9	10	15.73	8.131	13.93
32.7201	3834.81	0	66	9	100	7.524	5.257	8.358
37.8897	19026.5	0	59	9	60	7.228	9.04	10.235
45.7167	1224.19	1	45	9	40	5.61	5.007	13.93
37.2751	76548.7	0	51	9	200	8.798	12.084	8.358
45.2459	2153.39	1	53	9	70	8.14	5.67	13.93
52.502	1235.25	0	70	9	21.5	13.2	7.26	8.358
37.0704	1216.81	1	50	9	25	9.162	8.375	11.144
70.3336	1085.55	1	66	9	16	11.01	7.392	13.93
54.2818	5014.75	1	59	9	80	13.2	10.864	12.987
44.4389	881.268	0	53	9	25	11.01	7.35	13.93
46.0448	10280.2	0	50	9	150	10.804	9.19	13.93
57.3907	2283.19	1	58	9	60	11.944	10.468	13.93
39.6856	520.649	1	51	9	17	8.546	8.477	13.93
66.6423	412.979	0	60	9	10	12.81	3.018	13.93
60.7484	3379.06	1	49	9	25	13.954	9.258	13.93
66.6423	53097.3	0	55	9	60	4.994	3.018	13.93
48.0058	4551.62	1	58	9	40	15.73	7.746	13.93
62.0307	1769.91	0	68	9	40	7.866	6.687	13.93
23.5054	115.044	1	58	9	2	0	4.622	11.144
45.6332	597.345	0	60	9	15	10.098	13.632	13.93
67.8754	1349.56	0	60	9	20	8.53	3.018	13.93
49.6277	42227.1	0	60	9	400	14.818	12.438	13.93
55.8788	2166.67	0	66	9	31	10.33	3.799	13.93
56.4234	5471.98	0	55	9	76	7.954	11.421	13.93
60.85	7151.92	0	62	9	64	15.73	12.438	13.93
41.9815	2418.88	0	55	9	70	5.61	3.018	13.93
29.2894	1203.54	0	65	9	18.5	13.2	10.88	12.053
57.8838	1974.93	0	58	9	29	14.818	10.876	12.087
65.97	3643.07	0	66	9	35	10.942	8.477	11.144
60.3743	2883.48	0	54	9	59	15.73	7.696	12.987
60.0013	9292.04	0	47	9	60	4.378	3.018	13.93
58.2478	3076.7	0	74	9	30	11.1	9.314	11.119
64.0492	6563.42	0	46	9	50	13.906	10.76	13.93
68.2222	2802.36	0	53	9	40	13.2	3.018	13.93
63.9247	2713.86	0	48	9	50	7.8	3.018	13.93
38.1207	2123.89	0	48	9	50	9.162	9.322	12.987
50.1787	6784.66	0	56	9	100	13.29	6.915	13.93
34.735	449.853	0	55	9	15	15.73	13.528	13.93
62.6358	1991.15	0	56	9	50	13.2	3.018	13.93
38.6588	3064.9	0	61	9	45	11.01	3.681	13.93
65.881	5088.5	1	52	9	120	12.13	9.921	13.93
54.6164	6494.84	0	61	9	110	13.2	3.018	13.93
54.717	2831.86	0	54	9	50	9.71	14.427	13.93
55.7497	9867.26	0	47	9	190	8.14	8.535	13.93
53.6226	6526.55	1	58	9	75	14.818	8.131	13.93
52.5462	1917.4	0	45	9	50	3.146	3.018	13.93
59.848	43141.6	0	48	9	80	10.736	5.355	13.93
58.0954	3834.81	0	53	9	100	13.2	3.018	13.93
51.8701	12242.6	0	50	9	188	15.73	7.696	13.93
51.4498	3023.6	0	55	9	50	10.67	3.018	13.93
55.8786	3692.18	0	55	9	70	14.27	15.09	13.93
52.3264	2101.77	0	50	9	30	7.184	3.018	13.93
61.3856	3618.44	1	57	9	60	15	15.09	13.93
59.0044	206.49	0	59	9	7	13.382	12.753	13.93
53.2544	4134.22	0	57	9	60	4.994	4.58	12.078
65.5361	3515.49	0	57	9	90	5.61	6.797	13.93
60.3743	7713.86	0	54	9	110	13.176	13.764	13.93
66.7961	10250.7	0	52	9	50	13.2	3.681	13.93
53.665	35914.5	0	58	9	80	11.01	3.018	13.93
43.9344	1685.84	0	45	9	50	12.446	11.143	13.93
35.3279	4277.29	0	55	9	110	8.87	13.528	13.93
48.3299	4556.05	1	60	9	74	10.67	9.322	13.93
63.2655	3976.4	0	40	9	100	13.2	2.237	13.93
51.8911	6342.18	0	73	9	100	15.73	10.876	13.93
71.3107	11489.7	0	50	9	300	13.2	3.681	10.294
47.7328	4805.31	1	50	9	110	15.73	11.643	13.93
64.313	5344.4	0	46	9	130	5.61	6.138	13.93
49.0637	3882.01	1	60	9	60	12.47	12.042	13.93
70.8858	11488.2	0	38	9	300	11.01	3.018	13.93
68.628	3876.84	1	60	9	60	13.2	3.018	13.93
32.7683	2654.87	0	52	9	70	12.446	7.524	13.93
46.4786	4041.3	0	68	9	60	15.73	13.764	13.93
62.3462	3443.95	0	57	9	90	11.01	3.018	13.93
47.6095	11318.6	0	56	9	180	13.358	13.764	13.93
65.2458	8693.22	0	61	9	150	15.73	14.427	13.93
64.8721	11688.8	0	47	9	200	14.818	12.438	13.93
57.8741	6135.69	1	45	9	100	14.27	11.938	13.93
57.4483	14072.3	0	56	9	50	15.73	13.632	13.93
50.2869	3230.09	0	58	9	50	8.594	3.681	13.93
42.4356	6482.3	0	60	9	100	9.438	3.018	13.93
55.7403	2674.78	1	58	9	70	9.438	3.681	13.93
56.8627	48584.1	0	57	9	460	15.73	15.09	13.93
53.1991	293.51	0	65	9	10	9.438	3.681	13.93
37.6301	884.956	0	49	9	20	14.27	4.58	13.93
37.4123	449.853	0	45	9	15	13.93	9.258	13.93
56.6112	5797.2	0	52	9	100	6.454	3.018	13.93
57.6599	1917.4	0	58	9	50	7.07	7.478	13.93
61.6878	3687.32	0	56	9	100	15.73	11.511	13.93
52.0552	6902.65	0	47	9	120	15.73	13.532	13.93
52.5042	3790.56	0	62	9	70	15.73	15.09	13.93
51.1634	3259.59	0	51	9	60	15.73	11.191	13.93
82.0958	306.785	0	58	12	8	12.584	12.072	12.044
58.1171	693.215	1	62	12	20	14.088	10.484	10.294
84.5159	548.673	1	58	12	18	15.73	9.258	13.93
41.9731	12979.4	0	57	12	300	15.73	11.311	6.515
52.5226	2772.86	0	64	12	80	5.336	10.466	13.93
47.5923	2463.13	0	45	12	50	13.2	8.519	13.93
36.6882	2234.51	0	64	12	70	9.94	13.528	11.144
27.6912	3834.81	0	62	12	28	7.524	6.569	13.93
47.6131	8171.09	1	50	12	70	15.73	12.753	13.93
52.8622	9277.29	0	51	12	110	9.94	12.438	13.93
55.6976	1097.35	0	63	12	36	7.41	3.018	13.93
46.8715	4205.01	0	63	12	40	9.778	3.018	13.93
43.3258	7227.14	1	42	12	60	13.2	3.018	13.93
47.3902	17432.2	1	62	12	300	8.254	14.427	13.93
51.3944	4734.51	1	52	12	110	12.47	4.576	13.93
57.6489	7734.51	0	58	12	150	13.93	13.764	13.93
63.3209	6150.44	0	61	12	90	11.01	6.134	13.93
55.0931	2410.03	1	39	12	40	15	12.438	13.93
58.575	11688.8	0	26	12	135	5.61	3.018	13.93
54.2138	1359.88	0	50	12	30	8.14	6.142	13.93
62.3462	4129.79	0	58	12	100	15	6.198	13.93
65.0319	9171.83	1	46	12	136	11.352	15.09	13.93
60.1544	2448.38	0	48	12	60	5.336	4.344	13.93
53.665	1814.16	0	66	12	30	5.61	4.344	13.93
64.0301	5976.4	0	53	12	80	13.54	15.09	13.93
48.0852	23738.9	1	40	12	210	10.67	11.91	13.93
58.332	1522.12	0	60	12	40	11.01	3.681	13.93
29.2377	1056.05	0	57	12	15	11.558	9.306	13.93
39.148	5294.99	0	50	12	120	14.27	7.464	13.93
30.7055	3882.74	0	64	12	60	15.73	15.09	13.93
67.7513	383.481	0	60	12	10	7.184	3.018	13.93
53.7903	13856.9	0	47	12	200	8.546	3.018	13.93
51.5329	1539.09	0	50	12	50	14.27	10.876	13.93
59.4079	2227.14	1	43	12	50	5.61	3.018	13.93
55.6365	1949.85	0	62	12	30	7.184	3.018	13.93
71.067	3912.24	0	61	12	60	12.47	4.58	13.93
51.6391	11486.7	0	60	12	188	15.73	12.438	13.93
64.601	5663.72	1	39	12	140	4.994	4.344	13.93
74.1118	12728.6	0	35	15	330	7.366	6.805	13.93
49.9055	805.31	1	51	15	13	12.994	13.648	13.93
61.5396	14876.1	0	42	15	32	13.54	6.961	12.996
54.8328	6136.97	1	58	15	57.5	12.264	13.646	13.93
41.9582	12079.6	0	31	15	200	15.73	9.258	13.93
54.5746	1592.92	0	50	15	60	15.73	11.942	13.93
